# Supplementary material for: Characteristics and Circumstances of Adolescents Obtaining Abortions in the United States
Source: Int J Environ Res Public Health. 2024 Apr 13;21(4):477. doi: 10.3390/ijerph21040477 (PMC11050360; doi:10.3390/ijerph21040477)
Supplement: Supplementary file 1 [file ijerph-21-00477-s001.zip]

Archive with 1 entries (1 files):
- ijerph-2898313-supplementary.xlsx
