# Supplementary material for: Characteristics and Circumstances of Adolescents Obtaining Abortions in the United States
Source: Int J Environ Res Public Health. 2024 Apr 13;21(4):477. doi: 10.3390/ijerph21040477 (PMC11050360; doi:10.3390/ijerph21040477)
Supplement: Supplementary file 1 [file ijerph-21-00477-s001.zip › ijerph-2898313-supplementary.xlsx]

## Sheet: T2_unwtd
Table S2. Sociodemographic characteristics of 2021-2022 Abortion Patient Survey, by age group (unweighted)
								p-values
				Adolescents (<20)	Young adults (20-24)	Adults (25+)		Adol vs YA	Adol vs adults
		All
%		100		9.45058	32.129	58.4204
n		6698		633	2152	3913
		%		%	%	%
Race/ethnicity
Asian		3.77725		3.00158	3.34572	4.14005
Black		33.8907		28.594	30.948	36.366			***
White		29.0833		29.6998	27.6487	29.7726
Other		6.49448		4.89731	6.22677	6.90008
Latinx		26.7543		33.8073	31.8309	22.8214			***
Sexual orientation
Heterosexual		84.1215		76.8092	80.9109	87.1029		*	***
Bisexual		11.7288		17.1053	14.438	9.34303			***
Lesbian, pansexual, something else		4.1497		6.08553	4.65116	3.55412			**
Prior births
0		43.6996		87.5197	61.1059	27.0381
1 or more		56.3004		12.4803	38.8941	72.9619		***	***
Gestation
<=5 wks		21.3198		18.1675	20.7249	22.1569			*
6-12 wks		69.5282		69.6682	69.9349	69.2819
13+		9.15199		12.1643	9.34015	8.56121		*	**
FPL poverty
<100%		41.5348		54.1864	46.1896	36.9282		***	***
100-199%		31.2183		28.1201	31.645	31.4848
200+%		27.2469		17.6935	22.1654	31.587		*	***
Insurance
Medicaid		42.774		48.8152	43.1691	41.5794		*	***
Private		27.7844		18.6414	25.3717	30.5903		***	***
Exchange		6.00179		6.47709	5.62268	6.1334
Uninsured		23.4398		26.0664	25.8364	21.6969			*
Union status
Married		12.7351		1.73776	6.22677	18.0935		***	***
Cohabiting		35.2195		27.1722	37.8253	35.0882		***	***
Never/previously married		52.0454		71.09	55.948	46.8183		***	***
Abortion type
Medication		53.7579		56.1798	55.7284	52.2926
Procedural		46.2421		43.8202	44.2716	47.7074
p-values: * <0.05, ** <0.01, *** <0.001

## Sheet: T3_unwtd
Table S3. Payment-related characteristics for abortion care, by age group (unweighted)
								p-values
				Adolescents (<20)	Young adults (20-24)	Adults (25+)		Adol vs YA	Adol vs adults
		All
n		6698		633	2152	3913
		%		%	%	%
How paid^
Any insurance		33.9952		38.0727	34.0613	33.2993			*
Private insurance		10.6748		12.7962	9.80483	10.8101		*
Medicaid		23.7534		26.0664	24.9071	22.7447
Out-of-pocket		56.8528		56.7141	57.3885	56.5806
Financial assistance		20.215		15.0079	19.052	21.6969		*	***
Other payment method		2.35891		1.57978	2.04461	2.65781
Paid $0		34.5234		34.7267	35.5702	33.9124
Did any of the below to cover costs:		51.4631		56.2401	52.0911	50.345			**
Delayed expenses		43.7892		43.6019	44.6097	43.3683
Sold something		8.00239		12.3223	7.99257	7.30897		***	***
Payday loan		4.68797		5.37125	4.50743	4.67672
Ease/difficulty of paying
Very/somewhat easy		41.3017		43.4295	41.3115	40.9526
Neither		21.489		20.3526	23.0445	20.8128
Very/somewhat difficult		37.2093		36.2179	35.644	38.2345
Had to pay for
Childcare		12.989		2.68562	9.52602	16.5602		***	***
Travel		32.0693		28.594	29.8792	33.8359			**
Lodging		2.46342		1.89573	2.04461	2.78559
Mean amount paid for abortion†		490.051		514.347	496.426	482.748			**
^Could indicate multiple responses
p-values from simple logistic regression: * <0.05, ** <0.01, *** <0.001
† adjusted Wald tests

## Sheet: T4_unwtd
Table S4. Travel and other logistical barriers to abortion care, by age group (unweighted)							p-values
			Adolescents (<20)	Young adults (20-24)	Adults (25+)		Adol vs YA	Adol vs adults
	All
	%		%	%	%
Transportation type
Someone I know drove me	53.5085		68.8784	56.9703	49.1183		***	***
Drove myself	34.8313		17.8515	33.039	38.5638		***	***
I took a taxi, Lyft, Uber, etc.	8.39056		8.68878	8.03903	8.53565
I took a bus, train, or some other form of public transportation	2.91132		4.73934	2.41636	2.88781		**	*
Travel ease
Very/somewhat easy	68.7623		65.3291	68.2054	69.6239			*
Neither easy nor difficult	16.1794		17.9775	15.968	16.0052
Somewhat/very difficult	15.0583		16.6934	15.8267	14.3709
Reasons for going to this health center
It was the closest	37.9367		40.7583	38.197	37.3371
It could see me soonest	25.8734		24.6445	27.9275	24.9425
It offers medication abortion	21.8423		23.8547	22.0725	21.3902
I have been here before	18.1995		7.109	15.6599	21.3902		***	***
It offers surgical abortion	17.6321		16.5877	17.7509	17.7358
It takes my insurance	11.6453		12.4803	11.9888	11.3212
It was the most affordable	15.0194		16.9036	15.2881	14.5668
It had positive online reviews	14.885		14.06	16.4963	14.1324
It was recommended by a friend, family member or someone I trust	12.556		15.7978	14.6375	10.8868			***
Wanted abortion sooner	66.602		69.1943	69.0056	64.8607			*
Not know pregnant	47.6126		56.1644	50.7744	44.2868		*	***
Coming up with money	25.8014		27.3973	27.6094	24.4681
HC couldn't see me sooner	22.013		19.863	22.8956	21.8676
Deciding to have abortion	21.3853		22.8311	23.165	20.0946
Getting time off	14.9294		13.4703	16.3636	14.342
Not know where to get abortion	13.1361		18.4932	14.8822	11.1899			***
Transportation arrangements	8.92177		14.8402	9.42761	7.60441		**	***
Looking into insurance	5.96279		10.9589	6.80135	4.60993		**	***
p-values from simple logistic regression: * <0.05, ** <0.01, *** <0.001

## Sheet: T5_unwtd
Table S5. Characteristics of adolescents obtaining abortions in 2021-2022, by minors and 18-19 year olds (unweighted)								p-value
	All <20	Minors (<18)	95% CI		18-19 year olds	95% CI		Minors vs 18-19
N (unweighted)	633	156			477
Age group
14	1.73776	7.05128	3.92932	12.3353	na	na	na	na
15	1.4218	5.76923	3.01333	10.7658	na	na	na	na
16	7.74092	31.4103	24.5687	39.1677	na	na	na	na
17	13.7441	55.7692	47.8353	63.4192	na	na	na	na
Race/ethnicity
Black	28.6392	31.4103	24.5687	39.1677	27.7311	23.8845	31.9373
White	29.5886	31.4103	24.5687	39.1677	28.9916	25.0811	33.2413
Other	7.91139	4.48718	2.14154	9.1615	9.03361	6.76274	11.9691
Latinx	33.8608	32.6923	25.7444	40.4927	34.2437	30.1061	38.6356
Prior births
0	87.5197	94.8718	90.0316	97.4289	85.1153	81.6214	88.0423	**
1 or more	12.4803	5.12821	2.57107	9.96842	14.8847	11.9577	18.3786
Gestation
<= 12 weeks	87.8357	87.1795	80.905	91.6061	88.0503	84.8108	90.6749
13+	12.1643	12.8205	8.39386	19.095	11.9497	9.32512	15.1892
FPL poverty
<100%	54.1864	60.8974	52.9689	68.2895	51.9916	47.4927	56.4584
100-199%	28.1201	26.2821	19.93	33.8039	28.7212	24.828	32.9572
200+%	17.6935	12.8205	8.39386	19.095	19.2872	15.9831	23.0866
Abortion type
Medication	56.1798	49.6732	41.7625	57.6003	58.2979	53.7724	62.6877
Procedural	43.8202	50.3268	42.3997	58.2375	41.7021	37.3123	46.2276
Paid OOP	56.7141	53.8462	45.9314	61.5716	57.652	53.1563	62.0245
Did any of the following to cover costs: delayed expenses, sold something, payday loan	56.2401	58.3333	50.3917	65.8648	55.5556	51.0519	59.9697
Transportation type
Someone I know drove me	68.8784	83.9744	77.2976	88.9678	63.9413	59.5186	68.1394	***
Travel ease
Very/somewhat easy	65.3291	64.7436	56.875	71.8861	65.5246	61.0844	69.7095
Wanted abortion sooner	69.1943	69.2308	61.4971	76.0169	69.1824	64.881	73.1748
Not know pregnant	56.1644	58.3333	48.739	67.3354	55.4545	50.0293	60.7529
Lives in state with parental involvement law	61.2903	62.7451	54.7589	70.0915	60.8137	56.2968	65.1528
Clinic in state with parental involvement law	58.4518	54.4872	46.5648	62.1888	59.7484	55.2687	64.0711
p-values from simple logistic regression: * <0.05, ** <0.01, *** <0.001

## Sheet: AdditionalObs
Table S6. Additional observations
												p-values
		All			Adolescents (<20)		Young adults (20-24)		Adults (25+)			adol vs YA	adol vs adults
					%		%		%
FPL poverty (unimputed)
<100%		41.0896			55.4955		46.1228		36.0231			**	***
100-199%		29.9923			27.224		30.0269		30.4049
200+%		28.918			17.2805		23.8504		33.5719			*	***
					Adolescents (<20)		Young adults (20-24)		Adults (25+)			p-values ‡
		All			%		%		%
Wanted abortion sooner		66.5827			69.5213		68.6944		64.8867
		Delay: looking into insurance	No delay		Delay: looking into insurance	No delay	Delay: looking into insurance	No delay	Delay: looking into insurance	No delay
Insurance type		%	%		%	%	%	%	%	%
Medicaid		47.4016	46.6988		47.7912	52.9671	49.5166	47.8887	44.293	45.8074
Private		18.5752	25.6318		18.3747	15.6023	16.7431	21.9442	21.268	28.3941
Exchange		6.11445	6.53537		8.19298	5.92384	5.05639	5.65976	7.66958	7.19126
Uninsured		27.9087	21.134		25.6412	25.5067	28.6839	24.5073	26.7694	18.6072
How paid		%	%		%	%	%	%	%	%
Private insurance		12.1201	11.5898		15.6625	10.7118	10.9375	10.6568	13.8581	12.2887
Medicaid		26.7628	30.0841		31.3414	33.2552	25.5851	31.6869	28.4938	28.8835
Out-of-pocket		36.0235	44.8905		31.289	45.457	37.4392	45.8066	33.9427	44.2043		*
Financial assistance		25.0936	13.4356		21.707	10.576	26.0382	11.8497	23.7053	14.6235		*
p-values from simple logistic regression: * <0.05, ** <0.01, *** <0.001
‡ among adolescents, insurance type or how paid vs delayed due to looking into insurance
